# Supplementary material for: Essential Oil Chemotypes and Genetic Variability of Cinnamomum verum Leaf Samples Commercialized and Cultivated in the Amazon
Source: Molecules. 2022 Oct 28;27(21):7337. doi: 10.3390/molecules27217337 (PMC9655072; doi:10.3390/molecules27217337)
Supplement: Supplementary file 1 [file molecules-27-07337-s001.zip]

Archive with 1 entries (1 files):
- molecules-1869619 -Supplementary Materials.pdf
